# Supplementary material for: Tracking SARS-CoV-2 variants through pandemic waves using RT-PCR testing in low-resource settings
Source: PLOS Glob Public Health. 2023 Jun 1;3(6):e0001896. doi: 10.1371/journal.pgph.0001896 (PMC10234525; doi:10.1371/journal.pgph.0001896)
Supplement: S3 Table — (XLSX) [file pgph.0001896.s006.xlsx]

## Sheet: Dec-jan-FebMetadata2022
Supplementary Table 3. GISAID ID submissions as selected Alpha, Beta, Gamma, Delta and Omicron variants
Samples	GISAID IDs	Date	Year	Month	Country	Pangolin Lineage	GISAID Clade	NextClade	VOC	Repository	Digital Object Identifier (DOI) of dataset
hCoV-19/Pakistan/AKU-001	EPI_ISL_9861908	2021-06-02	2021	June	Pakistan	B.1.1.7	G	20I (Alpha, V1)	Alpha	GISAID	https://www.epicov.org/epi3/frontend#2d9827
hCoV-19/Pakistan/AKU-002	EPI_ISL_8579200	2021-06-03	2021	June	Pakistan	AY.58	GK	21A (Delta)	Delta	GISAID	https://www.epicov.org/epi3/frontend#4096f2
hCoV-19/Pakistan/AKU-003	EPI_ISL_9861911	2021-06-03	2021	June	Pakistan	B.1.351	GH	20H (Beta, V2)	Beta	GISAID	https://www.epicov.org/epi3/frontend#358620
hCoV-19/Pakistan/AKU-004	EPI_ISL_8579199	2021-06-04	2021	June	Pakistan	B.1.1.7	G	20I (Alpha, V1)	Alpha	GISAID	https://www.epicov.org/epi3/frontend#2a7fb6
hCoV-19/Pakistan/AKU-005	EPI_ISL_9861907	2021-06-07	2021	June	Pakistan	AY.13	GK	21A (Delta)	Delta	GISAID	https://www.epicov.org/epi3/frontend#43c4b8
hCoV-19/Pakistan/AKU-006	EPI_ISL_8579198	2021-06-09	2021	June	Pakistan	AY.58	GK	21J (Delta)	Delta	GISAID	https://www.epicov.org/epi3/frontend#2fe27c
hCoV-19/Pakistan/AKU-007	EPI_ISL_9861904	2021-06-07	2021	June	Pakistan	B.1.351	GH	20H (Beta, V2)	Beta	GISAID	https://www.epicov.org/epi3/frontend#13557d
hCoV-19/Pakistan/AKU-008	EPI_ISL_8579197	2021-06-11	2021	June	Pakistan	None	GH	20H (Beta, V2)	Beta	GISAID	https://www.epicov.org/epi3/frontend#2d237b
hCoV-19/Pakistan/AKU-009	EPI_ISL_9861912	2021-06-14	2021	June	Pakistan	AY.25.3	GK	21J (Delta)	Delta	GISAID	https://www.epicov.org/epi3/frontend#38668
hCoV-19/Pakistan/AKU-010	EPI_ISL_9861913	2021-06-15	2021	June	Pakistan	None	GH	21A (Delta)	Delta	GISAID	https://www.epicov.org/epi3/frontend#35e1a1
hCoV-19/Pakistan/AKU-011	EPI_ISL_9861903	2021-06-15	2021	June	Pakistan	AY.124	GK	21J (Delta)	Delta	GISAID	https://www.epicov.org/epi3/frontend#4e3c70
hCoV-19/Pakistan/AKU-012	EPI_ISL_8579195	2021-06-21	2021	June	Pakistan	AY.58	GK	21I (Delta)	Delta	GISAID	https://www.epicov.org/epi3/frontend#2f0c48
hCoV-19/Pakistan/AKU-013	EPI_ISL_9861909	2021-06-06	2021	June	Pakistan	None	GK	21A (Delta)	Delta	GISAID	https://www.epicov.org/epi3/frontend#3b056f
hCoV-19/Pakistan/AKU-014	EPI_ISL_9861906	2021-06-09	2021	June	Pakistan	AY.13	GK	21A (Delta)	Delta	GISAID	https://www.epicov.org/epi3/frontend#33a384
hCoV-19/Pakistan/AKU-015	EPI_ISL_8579196	2021-06-17	2021	June	Pakistan	B.1.351	GH	20H (Beta, V2)	Beta	GISAID	https://www.epicov.org/epi3/frontend#11ecd7
hCoV-19/Pakistan/AKU-016	EPI_ISL_9861905	2021-06-24	2021	June	Pakistan	AY.112	GK	21J (Delta)	Delta	GISAID	https://www.epicov.org/epi3/frontend#30f890
hCoV-19/Pakistan/AKU-017	EPI_ISL_8578237	2021-10-01	2021	October	Pakistan	AY.75	GK	21J (Delta)	Delta	GISAID	https://www.epicov.org/epi3/frontend#4771b1
hCoV-19/Pakistan/AKU-018	EPI_ISL_8578238	2021-10-23	2021	October	Pakistan	None	G	21J (Delta)	Delta	GISAID	https://www.epicov.org/epi3/frontend#15cde5
hCoV-19/Pakistan/AKU-019	EPI_ISL_8578236	2021-10-19	2021	October	Pakistan	None	G	21J (Delta)	Delta	GISAID	https://www.epicov.org/epi3/frontend#639965
hCoV-19/Pakistan/AKU-020	EPI_ISL_9862545	2021-10-25	2021	October	Pakistan	None	G	21J (Delta)	Delta	GISAID	https://www.epicov.org/epi3/frontend#394ac2
hCoV-19/Pakistan/AKU-021	EPI_ISL_9862548	2021-10-29	2021	October	Pakistan	AY.75	GK	21J (Delta)	Delta	GISAID	https://www.epicov.org/epi3/frontend#289acb
hCoV-19/Pakistan/AKU-022	EPI_ISL_9862543	2021-10-29	2021	October	Pakistan	None	G	21J (Delta)	Delta	GISAID	https://www.epicov.org/epi3/frontend#40b663
hCoV-19/Pakistan/AKU-023	EPI_ISL_8578233	2021-10-02	2021	October	Pakistan	B.1.617.2	GK	21A (Delta)	Delta	GISAID	https://www.epicov.org/epi3/frontend#35f927
hCoV-19/Pakistan/AKU-024	EPI_ISL_9862547	2021-10-02	2021	October	Pakistan	AY.25.3	GK	21J (Delta)	Delta	GISAID	https://www.epicov.org/epi3/frontend#5cb6d1
hCoV-19/Pakistan/AKU-025	EPI_ISL_8578239	2021-10-02	2021	October	Pakistan	AY.122	GK	21J (Delta)	Delta	GISAID	https://www.epicov.org/epi3/frontend#2aa74a
hCoV-19/Pakistan/AKU-026	EPI_ISL_9862546	2021-10-02	2021	October	Pakistan	AY.33	GK	21J (Delta)	Delta	GISAID	https://www.epicov.org/epi3/frontend#1a0495
hCoV-19/Pakistan/AKU-027	EPI_ISL_8578235	2021-11-28	2021	November	Pakistan	None	G	21J (Delta)	Delta	GISAID	https://www.epicov.org/epi3/frontend#611a93
hCoV-19/Pakistan/AKU-028	EPI_ISL_9862544	2021-11-28	2021	November	Pakistan	None	G	21J (Delta)	Delta	GISAID	https://www.epicov.org/epi3/frontend#2a69cc
hCoV-19/Pakistan/AKU-029	EPI_ISL_8578234	2021-11-29	2021	November	Pakistan	AY.100	GK	21J (Delta)	Delta	GISAID	https://www.epicov.org/epi3/frontend#205e6e
hCoV-19/Pakistan/AKU-030	EPI_ISL_8578795	2021-11-29	2021	November	Pakistan	None	G	21J (Delta)	Delta	GISAID	https://www.epicov.org/epi3/frontend#335cf5
hCoV-19/Pakistan/AKU-031	EPI_ISL_8578796	2021-11-29	2021	November	Pakistan	None	GH	21J (Delta)	Delta	GISAID	https://www.epicov.org/epi3/frontend#a53eb
hCoV-19/Pakistan/AKU-032	EPI_ISL_8578793	2021-11-30	2021	November	Pakistan	None	O	21J (Delta)	Delta	GISAID	https://www.epicov.org/epi3/frontend#37949a
hCoV-19/Pakistan/AKU-033	EPI_ISL_8578797	2021-12-03	2021	December	Pakistan	AY.100	GK	21J (Delta)	Delta	GISAID	https://www.epicov.org/epi3/frontend#488c37
hCoV-19/Pakistan/AKU-034	EPI_ISL_7569635	2021-12-03	2021	December	Pakistan	None	GRA	21K (Omicron)	Omicron	GISAID	https://www.epicov.org/epi3/frontend#1378df
hCoV-19/Pakistan/AKU-035	EPI_ISL_8578798	2021-12-03	2021	December	Pakistan	AY.9	GK	21A (Delta)	Delta	GISAID	https://www.epicov.org/epi3/frontend#5c8a2f
hCoV-19/Pakistan/AKU-036	EPI_ISL_8578794	2021-12-09	2021	December	Pakistan	None	G	21J (Delta)	Delta	GISAID	https://www.epicov.org/epi3/frontend#a6984
hCoV-19/Pakistan/AKU-037	EPI_ISL_9861347	2022-01-08	2022	January	Pakistan	BA.1.1	GRA	21K (Omicron)	Omicron	GISAID	https://www.epicov.org/epi3/frontend#213421
hCoV-19/Pakistan/AKU-038	EPI_ISL_9861348	2022-01-08	2022	January	Pakistan	BA.1.1	GRA	21K (Omicron)	Omicron	GISAID	https://www.epicov.org/epi3/frontend#4bba00
hCoV-19/Pakistan/AKU-039	EPI_ISL_9861349	2022-01-08	2022	January	Pakistan	BA.1.1	GRA	21K (Omicron)	Omicron	GISAID	https://www.epicov.org/epi3/frontend#19461f
hCoV-19/Pakistan/AKU-040	EPI_ISL_9861350	2022-01-08	2022	January	Pakistan	BA.1.1	GRA	21K (Omicron)	Omicron	GISAID	https://www.epicov.org/epi3/frontend#155d9e
hCoV-19/Pakistan/AKU-041	EPI_ISL_9861351	2022-01-08	2022	January	Pakistan	None	GRA	20B	20B	GISAID	https://www.epicov.org/epi3/frontend#3cced1
hCoV-19/Pakistan/AKU-042	EPI_ISL_9861352	2022-01-08	2022	January	Pakistan	BA.1.1	GRA	21K (Omicron)	Omicron	GISAID	https://www.epicov.org/epi3/frontend#3f5f25
hCoV-19/Pakistan/AKU-043	EPI_ISL_9861353	2022-01-08	2022	January	Pakistan	BA.1.1	GRA	21K (Omicron)	Omicron	GISAID	https://www.epicov.org/epi3/frontend#3f5f25
hCoV-19/Pakistan/AKU-044	EPI_ISL_9861354	2022-01-08	2022	January	Pakistan	BA.1.1	GRA	21K (Omicron)	Omicron	GISAID	https://www.epicov.org/epi3/frontend#1e6abc
hCoV-19/Pakistan/AKU-045	EPI_ISL_9861355	2022-01-08	2022	January	Pakistan	BA.1.1	GRA	21K (Omicron)	Omicron	GISAID	https://www.epicov.org/epi3/frontend#3c9daf
hCoV-19/Pakistan/AKU-046	EPI_ISL_9861356	2022-01-08	2022	January	Pakistan	BA.1.1	GRA	21K (Omicron)	Omicron	GISAID	https://www.epicov.org/epi3/frontend#195ed2
hCoV-19/Pakistan/AKU-047	EPI_ISL_9861357	2022-01-08	2022	January	Pakistan	BA.1.1	GRA	21K (Omicron)	Omicron	GISAID	https://www.epicov.org/epi3/frontend#2d3c7e
hCoV-19/Pakistan/AKU-048	EPI_ISL_9861358	2022-01-06	2022	January	Pakistan	BA.1	GRA	21K (Omicron)	Omicron	GISAID	https://www.epicov.org/epi3/frontend#e7722
hCoV-19/Pakistan/AKU-049	EPI_ISL_9856176	2022-01-02	2022	January	Pakistan	BA.2	GRA	21L (Omicron)	Omicron	GISAID	https://www.epicov.org/epi3/frontend#c068f
